# Supplementary material for: Accelerated molecular breeding of a novel P/TGMS line with broad-spectrum resistance to rice blast and bacterial blight in two-line hybrid rice
Source: Rice (N Y). 2018 Feb 17;11:11. doi: 10.1186/s12284-018-0203-8 (PMC5816735; doi:10.1186/s12284-018-0203-8)
Supplement: Supplementary file 1 — Table S2. Genotype of three P/TGMS genes by PCR-based sequencing. (XLSX 10 kb) [file 12284_2018_203_MOESM1_ESM.xlsx]

## Sheet: Sheet1
Additional file 1: Table S2 Genotype of three P/TGMS genes by PCR-based sequencing
P/TGMS line	Allele (SNP genotype)			reference
Nongken 58S	Pms1(T)	pms3(C)	-	Ding et al., 2012; Fan et al., 2017
Annong-1S	-	-	tms5(A)	Zhou et al., 2014
Guangzhan63-4S	pms1(G)	Pms3(G)	tms5(A)	in this study
Hua1228S	pms1(G)	Pms3(G)	tms5(A)	in this study
note: the red color indicate Pms1, pms3 and tms5 mutation conferring P/TGMS traits
