# Supplementary material for: Accelerated molecular breeding of a novel P/TGMS line with broad-spectrum resistance to rice blast and bacterial blight in two-line hybrid rice
Source: Rice (N Y). 2018 Feb 17;11:11. doi: 10.1186/s12284-018-0203-8 (PMC5816735; doi:10.1186/s12284-018-0203-8)
Supplement: Supplementary file 2 — Table S1. Primers sequence used in this study. (XLSX 10 kb) [file 12284_2018_203_MOESM2_ESM.xlsx]

## Sheet: Sheet1
Additional file 2: Table S1 Primers sequence used in this study
Marker for selection	Chromosome	Forward primer (5'-3')	Reverse primer (5'-3')	Type
RM20582	6	AGAGCGTCGTCCTTCACCATCC	GGCCAATACGACGATACATTACACG	SSR
RM527	6	GGCTCGATCTAGAAAATCCG	TTGCACAGGTTGCGATAGAG	SSR
HC28	6	TCCAAGACTGAACAGCGAGA	TGCGAATCAAATCACTGCAC	SSR
Primers for sequencing
Pms1	7	GACTACATGGGCACCCCTTGAA	CAGGCAAAATTGCCGGACTG	sequencing
pms3	12	TGTCCAGTGCTCATGCCATG	GAAGTCTTGGTTGCACATCC	sequencing
tms5	2	AACCTCTTACAGGCTAGATG	TCGTGCTCCTGACCAATCTC	sequencing
